# Supplementary material for: Connexin 43 and Sonic Hedgehog Pathway Interplay in Glioblastoma Cell Proliferation and Migration
Source: Biology (Basel). 2021 Aug 12;10(8):767. doi: 10.3390/biology10080767 (PMC8389699; doi:10.3390/biology10080767)
Supplement: Supplementary file 1 [file biology-10-00767-s001.zip]

Archive with 1 entries (1 files):
- biology-1305849-supplementary.pdf
